# Supplementary material for: Generation of Asynaptic Mutants in Potato by Disrupting StDMC1 Gene Using RNA Interference Approach
Source: Life (Basel). 2023 Jan 6;13(1):174. doi: 10.3390/life13010174 (PMC9861435; doi:10.3390/life13010174)
Supplement: Supplementary file 1 [file life-13-00174-s001.zip]

Archive with 3 entries (2 files):
- life-2034968-supplementary/
- life-2034968-supplementary/Fig-S1.jpg
- life-2034968-supplementary/Fig-S2.jpg
